# Supplementary material for: Evaluation of adaptation of the polylactic acid pattern of maxillary complete dentures fabricated by fused deposition modelling technology: A pilot study
Source: PLoS One. 2018 Aug 29;13(8):e0201777. doi: 10.1371/journal.pone.0201777 (PMC6114293; doi:10.1371/journal.pone.0201777)
Supplement: S1 Dataset — This table contains a summarized table and detailed data of printing accuracy and the deviation between the denture pattern and plaster model. (XLSX) [file pone.0201777.s001.xlsx]

## Sheet: Sheet1
Table 1 Error in the two printing methods: deviation between the pattern of complete dentures and CAD data
Number	Deviation (mm)
	PLA pattern group		Wax pattern group
	mean value	RMS	mean value	RMS
1	0.01	0.129	-0.031	0.134
2	0.018	0.141	-0.015	0.12
3	0.02	0.157	-0.026	0.12
4	0.009	0.141	-0.01	0.124
5	0.021	0.146	-0.005	0.132
Mean	0.016 ± 0.007	0.143±0.01	-0.017 ± 0.011	0.126±0.007

## Sheet: Sheet2
Table 2 Average deviation between the tissue surface of the denture pattern and the plaster model
Area	Deviation (mm)		Independent t-test
	PLA pattern group	Wax pattern group	P values
Overall	0.277 ± 0.021	0.279 ± 0.045	0.93
Primary stress-bearing area	0.296 ± 0.035	0.344 ± 0.061	0.168
Secondary stress-bearing area	0.213 ± 0.021	0.247 ± 0.064	0.294
Relief area	0.269 ± 0.061	0.257 ± 0.065	0.785
Border seal area	0.338 ± 0.025	0.291 ± 0.053	0.114

## Sheet: Sheet3
Table 3 Detailed measurement values of the space between each pattern and plaster model
Groups	Number	Area
		Overall	Primary stress-bearing area	Secondary stress-bearing area	Relief area	Border seal area
Wax pattern	1	0.2	0.24	0.14	0.27	0.21
	2	0.32	0.4	0.31	0.26	0.33
	3	0.3	0.37	0.25	0.35	0.3
	4	0.3	0.36	0.27	0.2	0.34
	5	0.28	0.35	0.25	0.2	0.28
PLA pattern	1	0.27	0.29	0.21	0.25	0.37
	2	0.28	0.32	0.22	0.18	0.35
	3	0.29	0.33	0.24	0.32	0.33
	4	0.25	0.24	0.18	0.27	0.3
	5	0.3	0.31	0.22	0.33	0.35
